# Supplementary material for: Genotype-Phenotype Correlations in 208 Individuals with Coffin-Siris Syndrome
Source: Genes (Basel). 2021 Jun 19;12(6):937. doi: 10.3390/genes12060937 (PMC8233770; doi:10.3390/genes12060937)
Supplement: Supplementary file 1 [file genes-12-00937-s001.zip]

Archive with 1 entries (1 files):
- genes-1250029-supplementary.pdf
